# Supplementary material for: Disruption of miRNA sequences by TALENs and CRISPR/Cas9 induces varied lengths of miRNA production
Source: Plant Biotechnol J. 2019 Dec 20;18(7):1526–36. doi: 10.1111/pbi.13315 (PMC7292542; doi:10.1111/pbi.13315)
Supplement: Supplementary file 2 — Table S2 Small RNA library data for miRNA mutants. [file PBI-18-1526-s002.xlsx]

## Sheet: miR159 - wt
Supplementary Table S2. Small RNA library data for miRNA mutants
miR159b
GGTTATGAAGTGGAGCTCCTTTCGTTCCAATGAAAGGTTTATCTGAAGGGTGATACAGCTGCTTGTTCATGGTTCCCACTATTCTATCTCATAGGAAAAGAGATAGGCTTGTGGTTTGCATGACCAAGGAGCCGAATCAACTCCTTGCTGACCACTCTTTGGATTGAAGGGAGCTCTGCATCTTGATC
Osa-miR159b = TTTGGATTGAAGGGAGCTCTG
Osa-miR159b* = GAGCTCCTTTCGTTCCAATGA
Sequence	Strand	Coordinate	Length	wt_kit	mir159b
Signature abundances normalized to (varies by library depth):				20M	20M
GAGCTCCTTTCGTTCCAATG	w	13	20	1
AGCTCCTTTCGTTCCAATGA	w	14	20
AAGGTTTATCTGAAGGGTGATAC	w	34	23		1
AGCTGCTTGTTCATGGTTCC	w	57	20		5
AGCTGCTTGTTCATGGTTCCC	w	57	21
AACAAGCAGCTGTATCACCCT	c	67	21		2
TGGGAACCATGAACAAGCAGCT	c	78	22		1
AATAGTGGGAACCATGAACAA	c	83	21		1
ATAGAATAGTGGGAACCATGAAC	c	87	23		2
AGGAAAAGAGATAGGCTTGTGG	w	93	22
TTTGCATGACCAAGGAGCC	w	115	19	1	5
TTTGCATGACCAAGGAGCCG	w	115	20
TTTGCATGACCAAGGAGCCGA	w	115	21	3	2
TTTGCATGACCAAGGAGCCGAAT	w	115	23		4
TTGCATGACCAAGGAGCCGA	w	116	20
ATCAACTCCTTGCTGACCACT	w	136	21
ATCAACTCCTTGCTGACCACTC	w	136	22		2
TCAACTCCTTGCTGACCACTC	w	137	21	2
AGTTGATTCGGCTCCTTGGTC	c	142	21		2
CTCTTTGGATTGAAGGGAGCT	w	155	21
TCTTTGGATTGAAGGGAGCT	w	156	20		4
TCTTTGGATTGAAGGGAGCTC	w	156	21	1	4
TCTTTGGATTGAAGGGAGCTCT	w	156	22	2	1
TCTTTGGATTGAAGGGAGCTCTG	w	156	23	2
CTTTGGATTGAAGGGAGC	w	157	18	1
CTTTGGATTGAAGGGAGCT	w	157	19	2	1
CTTTGGATTGAAGGGAGCTC	w	157	20	10
CTTTGGATTGAAGGGAGCTCT	w	157	21	515	252
CTTTGGATTGAAGGGAGCTCTG	w	157	22	11	16
CTTTGGATTGAAGGGAGCTCTGC	w	157	23	6	10
CTTTGGATTGAAGGGAGCTCTGCA	w	157	24	1	2
TTTGGATTGAAGGGAGCT	w	158	18	164	151
TTTGGATTGAAGGGAGCTC	w	158	19	407	376
TTTGGATTGAAGGGAGCTCT	w	158	20	3407	1479
TTTGGATTGAAGGGAGCTCTG	w	158	21	67071	22085
TTTGGATTGAAGGGAGCTCTGC	w	158	22	769	489
TTTGGATTGAAGGGAGCTCTGCA	w	158	23	12	6
TTGGATTGAAGGGAGCTC	w	159	18		2
TTGGATTGAAGGGAGCTCT	w	159	19	51	5
TTGGATTGAAGGGAGCTCTG	w	159	20	379	104
TTGGATTGAAGGGAGCTCTGC	w	159	21	429	296
TTGGATTGAAGGGAGCTCTGCA	w	159	22	65	37
TGGATTGAAGGGAGCTCT	w	160	18
TGGATTGAAGGGAGCTCTG	w	160	19	2
TGGATTGAAGGGAGCTCTGC	w	160	20
TGGATTGAAGGGAGCTCTGCA	w	160	21	2
GGATTGAAGGGAGCTCTG	w	161	18
ATTGAAGGGAGCTCTGCATCT	w	163	21	2

## Sheet: miR159 - mutant
Supplementary Table S2. Small RNA library data for miRNA mutants
miR159b
GGTTATGAAGTGGAGCTCCTTTCGTTCCAATGAAAGGTTTATCTGAAGGGTGATACAGCTGCTTGTTCATGGTTCCCACTATTCTATCTCATAGGAAAAGAGATAGGCTTGTGGTTTGCATGACCAAGGAGCCGAATCAACTCCTTGCTGACCACTCTTTGGATTGAGCTCTGCATCTTGATC
Osa-miR159b = TTTGGATTGAAGAGCTCTG
Osa-miR159b* = GAGCTCCTTTCGTTCCAATGA
Sequence	Strand	Coordinate	Length	wt_kit	mir159b
Signature abundances normalized to (varies by library depth):				20M	20M
GAGCTCCTTTCGTTCCAATG	w	13	20	1
AGCTCCTTTCGTTCCAATGA	w	14	20
AAGGTTTATCTGAAGGGTGATAC	w	34	23		1
AGCTGCTTGTTCATGGTTCC	w	57	20		5
AGCTGCTTGTTCATGGTTCCC	w	57	21
AACAAGCAGCTGTATCACCCT	c	67	21		2
TGGGAACCATGAACAAGCAGCT	c	78	22		1
AATAGTGGGAACCATGAACAA	c	83	21		1
ATAGAATAGTGGGAACCATGAAC	c	87	23		2
AGGAAAAGAGATAGGCTTGTGG	w	93	22
TTTGCATGACCAAGGAGCC	w	115	19	1	5
TTTGCATGACCAAGGAGCCG	w	115	20
TTTGCATGACCAAGGAGCCGA	w	115	21	3	2
TTTGCATGACCAAGGAGCCGAAT	w	115	23		4
TTGCATGACCAAGGAGCCGA	w	116	20
ATCAACTCCTTGCTGACCACT	w	136	21
ATCAACTCCTTGCTGACCACTC	w	136	22		2
TCAACTCCTTGCTGACCACTC	w	137	21	2
AGTTGATTCGGCTCCTTGGTC	c	142	21		2
TTTGGATTGAGCTCTGCATC	w	158	20
TTTGGATTGAGCTCTGCATCT	w	158	21

## Sheet: miR398 - wt
Supplementary Table S2. Small RNA library data for miRNA mutants of rice
mir398b
GGAGTTCCTACAGGGGCGAGCTGGGAACACACGGTGATGAGGCGGTCTGGTCTTTCGTGTGTTCTCAGGTCGCCCCTGCCGGGACTCT
Osa-miR398b = TGTGTTCTCAGGTCGCCCCTG
Osa-miR398b* = GGGGCGAGCTGGGAACACACG
Sequence	Strand	Coordinate	Length	wt_kit	mir398b
Signature abundances normalized to (varies by library depth):				20M	20M
GGGGCGAGCTGGGAACAC	w	13	18
GGGGCGAGCTGGGAACACA	w	13	19
GGGGCGAGCTGGGAACACAC	w	13	20
GGGGCGAGCTGGGAACACACG	w	13	21	4
GGGGCGAGCTGGGAACACACGG	w	13	22		4
GGGGCGAGCTGGGAACACACGGTGATG	w	13	27
GGGGCGAGCTGGGAACACACGGTGATGAGGCGGT	w	13	34
GGGCGAGCTGGGAACACA	w	14	18
GGGCGAGCTGGGAACACACG	w	14	20
GGGCGAGCTGGGAACACACGG	w	14	21
GGGCGAGCTGGGAACACACGGTG	w	14	23
GGGCGAGCTGGGAACACACGGTGATG	w	14	26
GGGCGAGCTGGGAACACACGGTGATGA	w	14	27
GGCGAGCTGGGAACACACGGTGATG	w	15	25
GCGAGCTGGGAACACACGGTGATG	w	16	24
GCGAGCTGGGAACACACGGTGATGAG	w	16	26	1
GCGAGCTGGGAACACACGGTGATGAGG	w	16	27
CGAGCTGGGAACACACGGTGATGAGGCGGT	w	17	30
AACACACGGTGATGAGGCGGTCTGGTCT	w	26	28
ACACACGGTGATGAGGCGGTCTG	w	27	23
ACACACGGTGATGAGGCGGTCTGGTCTTT	w	27	29
ACACACGGTGATGAGGCGGTCTGGTCTTTCGT	w	27	32	1
CACACGGTGATGAGGCGGTCTGGTC	w	28	25		1
CACACGGTGATGAGGCGGTCTGGTCTTTC	w	28	29
CACACGGTGATGAGGCGGTCTGGTCTTTCG	w	28	30
ACACGGTGATGAGGCGGTCTGGTC	w	29	24
ACACGGTGATGAGGCGGTCTGGTCTT	w	29	26
ACACGGTGATGAGGCGGTCTGGTCTTT	w	29	27
ACACGGTGATGAGGCGGTCTGGTCTTTC	w	29	28
ACACGGTGATGAGGCGGTCTGGTCTTTCGT	w	29	30
CACGGTGATGAGGCGGTCTGGTCTTT	w	30	26
CACGGTGATGAGGCGGTCTGGTCTTTC	w	30	27
CACGGTGATGAGGCGGTCTGGTCTTTCG	w	30	28
CACGGTGATGAGGCGGTCTGGTCTTTCGT	w	30	29
TGTGTTCCCAGCTCGCCCCTG	c	31	21	9	1
ACGGTGATGAGGCGGTCTGGTCT	w	31	23
ACGGTGATGAGGCGGTCTGGTCTT	w	31	24
ACGGTGATGAGGCGGTCTGGTCTTT	w	31	25
ACGGTGATGAGGCGGTCTGGTCTTTC	w	31	26
ACGGTGATGAGGCGGTCTGGTCTTTCGT	w	31	28
CGGTGATGAGGCGGTCTGGTCTTT	w	32	24
CGGTGATGAGGCGGTCTGGTCTTTC	w	32	25
CGGTGATGAGGCGGTCTGGTCTTTCG	w	32	26
CGGTGATGAGGCGGTCTGGTCTTTCGT	w	32	27
GGTGATGAGGCGGTCTGGTC	w	33	20
GGTGATGAGGCGGTCTGGTCT	w	33	21
GGTGATGAGGCGGTCTGGTCTT	w	33	22		1
GGTGATGAGGCGGTCTGGTCTTT	w	33	23
GGTGATGAGGCGGTCTGGTCTTTC	w	33	24
GGTGATGAGGCGGTCTGGTCTTTCG	w	33	25
GGTGATGAGGCGGTCTGGTCTTTCGT	w	33	26
GTGATGAGGCGGTCTGGTC	w	34	19		1
GTGATGAGGCGGTCTGGTCT	w	34	20
GTGATGAGGCGGTCTGGTCTT	w	34	21
GTGATGAGGCGGTCTGGTCTTT	w	34	22
GTGATGAGGCGGTCTGGTCTTTC	w	34	23		3
GTGATGAGGCGGTCTGGTCTTTCG	w	34	24		3
GTGATGAGGCGGTCTGGTCTTTCGTG	w	34	26
TGATGAGGCGGTCTGGTCT	w	35	19
TGATGAGGCGGTCTGGTCTTT	w	35	21
GATGAGGCGGTCTGGTCTTT	w	36	20		1
TCTGGTCTTTCGTGTGTTCTCAGGTCGCC	w	46	29
TCTGGTCTTTCGTGTGTTCTCAGGTCGCCCC	w	46	31
CTGGTCTTTCGTGTGTTCTCAGGTCGCC	w	47	28
CTGGTCTTTCGTGTGTTCTCAGGTCGCCCCT	w	47	31
CTGGTCTTTCGTGTGTTCTCAGGTCGCCCCTG	w	47	32	6
TGGTCTTTCGTGTGTTCTCAGGTCGCCCCT	w	48	30
GTCTTTCGTGTGTTCTCAGGTCGCCCCTG	w	50	29
TCTTTCGTGTGTTCTCAGGTCGCC	w	51	24
TCTTTCGTGTGTTCTCAGGTCGCCCCTG	w	51	28
CTTTCGTGTGTTCTCAGGTCG	w	52	21	1
CTTTCGTGTGTTCTCAGGTCGCC	w	52	23
CTTTCGTGTGTTCTCAGGTCGCCC	w	52	24
CTTTCGTGTGTTCTCAGGTCGCCCCTG	w	52	27
TTTCGTGTGTTCTCAGGTCGCC	w	53	22	1
TTTCGTGTGTTCTCAGGTCGCCCC	w	53	24
TTTCGTGTGTTCTCAGGTCGCCCCTG	w	53	26
TTCGTGTGTTCTCAGGTCGC	w	54	20
TTCGTGTGTTCTCAGGTCGCC	w	54	21	26
TTCGTGTGTTCTCAGGTCGCCC	w	54	22
TTCGTGTGTTCTCAGGTCGCCCC	w	54	23
TTCGTGTGTTCTCAGGTCGCCCCT	w	54	24	1
TTCGTGTGTTCTCAGGTCGCCCCTG	w	54	25
TCGTGTGTTCTCAGGTCGCC	w	55	20
TCGTGTGTTCTCAGGTCGCCC	w	55	21	4
TCGTGTGTTCTCAGGTCGCCCC	w	55	22
TCGTGTGTTCTCAGGTCGCCCCT	w	55	23
TCGTGTGTTCTCAGGTCGCCCCTG	w	55	24	3
CGTGTGTTCTCAGGTCGCCCC	w	56	21	4
CGTGTGTTCTCAGGTCGCCCCT	w	56	22
CGTGTGTTCTCAGGTCGCCCCTG	w	56	23
GTGTGTTCTCAGGTCGCCCC	w	57	20
GTGTGTTCTCAGGTCGCCCCT	w	57	21	1
GTGTGTTCTCAGGTCGCCCCTG	w	57	22	1
TGTGTTCTCAGGTCGCCC	w	58	18
TGTGTTCTCAGGTCGCCCC	w	58	19	36
TGTGTTCTCAGGTCGCCCCT	w	58	20	14	3
TGTGTTCTCAGGTCGCCCCTG	w	58	21	11243	310
TGTGTTCTCAGGTCGCCCCTGC	w	58	22	1
GTGTTCTCAGGTCGCCCC	w	59	18
GTGTTCTCAGGTCGCCCCT	w	59	19
GTGTTCTCAGGTCGCCCCTG	w	59	20	4
ACACGAAAGACCAGACCGCCT	c	60	21
TGTTCTCAGGTCGCCCCT	w	60	18	1
TGTTCTCAGGTCGCCCCTG	w	60	19	3
GTTCTCAGGTCGCCCCTG	w	61	18	1
AACACACGAAAGACCAGACCGCCT	c	63	24	6
TCTCAGGTCGCCCCTGCCGGGACT	w	63	24
GAACACACGAAAGACCAGACCGCCT	c	64	25	1
TCAGGTCGCCCCTGCCGGGACT	w	65	22
CGACCTGAGAACACACGAAAGACC	c	72	24	1
GCGACCTGAGAACACACGAAAGACC	c	73	25	1
Download your input file

## Sheet: miR398 - mutant
Supplementary Table S2. Small RNA library data for miRNA mutants
mir398b
GGAGTTCCTACAGGGGCGAGCTGGGAACACACGGTGATGAGGCGGTCTGGTCTTTCGTGTGTTCTgCAGGTCGCCCCTGCCGGGACTCT
Osa-miR398b = TGTGTTCTgCAGGTCGCCCCTG
Osa-miR398b* = GGGGCGAGCTGGGAACACACG
Sequence	Strand	Coordinate	Length	wt_kit	mir398b
Signature abundances normalized to (varies by library depth):				20M	20M
GGGCGAGCTGGGAACAC	w	13	18
GGGGCGAGCTGGGAACACA	w	13	19
GGGGCGAGCTGGGAACACAC	w	13	20
GGGGCGAGCTGGGAACACACG	w	13	21	4
GGGGCGAGCTGGGAACACACGG	w	13	22		4
GGGGCGAGCTGGGAACACACGGTGATG	w	13	27
GGGGCGAGCTGGGAACACACGGTGATGAGGCGGT	w	13	34
GGGCGAGCTGGGAACACA	w	14	18
GGGCGAGCTGGGAACACACG	w	14	20
GGGCGAGCTGGGAACACACGG	w	14	21
GGGCGAGCTGGGAACACACGGTG	w	14	23
GGGCGAGCTGGGAACACACGGTGATG	w	14	26
GGGCGAGCTGGGAACACACGGTGATGA	w	14	27
GGCGAGCTGGGAACACACGGTGATG	w	15	25
GCGAGCTGGGAACACACGGTGATG	w	16	24
GCGAGCTGGGAACACACGGTGATGAG	w	16	26	1
GCGAGCTGGGAACACACGGTGATGAGG	w	16	27
CGAGCTGGGAACACACGGTGATGAGGCGGT	w	17	30
AACACACGGTGATGAGGCGGTCTGGTCT	w	26	28
ACACACGGTGATGAGGCGGTCTG	w	27	23
ACACACGGTGATGAGGCGGTCTGGTCTTT	w	27	29
ACACACGGTGATGAGGCGGTCTGGTCTTTCGT	w	27	32	1
CACACGGTGATGAGGCGGTCTGGTC	w	28	25		1
CACACGGTGATGAGGCGGTCTGGTCTTTC	w	28	29
CACACGGTGATGAGGCGGTCTGGTCTTTCG	w	28	30
ACACGGTGATGAGGCGGTCTGGTC	w	29	24
ACACGGTGATGAGGCGGTCTGGTCTT	w	29	26
ACACGGTGATGAGGCGGTCTGGTCTTT	w	29	27
ACACGGTGATGAGGCGGTCTGGTCTTTC	w	29	28
ACACGGTGATGAGGCGGTCTGGTCTTTCGT	w	29	30
CACGGTGATGAGGCGGTCTGGTCTTT	w	30	26
CACGGTGATGAGGCGGTCTGGTCTTTC	w	30	27
CACGGTGATGAGGCGGTCTGGTCTTTCG	w	30	28
CACGGTGATGAGGCGGTCTGGTCTTTCGT	w	30	29
TGTGTTCCCAGCTCGCCCCTG	c	31	21	9	1
ACGGTGATGAGGCGGTCTGGTCT	w	31	23
ACGGTGATGAGGCGGTCTGGTCTT	w	31	24
ACGGTGATGAGGCGGTCTGGTCTTT	w	31	25
ACGGTGATGAGGCGGTCTGGTCTTTC	w	31	26
ACGGTGATGAGGCGGTCTGGTCTTTCGT	w	31	28
CGGTGATGAGGCGGTCTGGTCTTT	w	32	24
CGGTGATGAGGCGGTCTGGTCTTTC	w	32	25
CGGTGATGAGGCGGTCTGGTCTTTCG	w	32	26
CGGTGATGAGGCGGTCTGGTCTTTCGT	w	32	27
GGTGATGAGGCGGTCTGGTC	w	33	20
GGTGATGAGGCGGTCTGGTCT	w	33	21
GGTGATGAGGCGGTCTGGTCTT	w	33	22		1
GGTGATGAGGCGGTCTGGTCTTT	w	33	23
GGTGATGAGGCGGTCTGGTCTTTC	w	33	24
GGTGATGAGGCGGTCTGGTCTTTCG	w	33	25
GGTGATGAGGCGGTCTGGTCTTTCGT	w	33	26
GTGATGAGGCGGTCTGGTC	w	34	19		1
GTGATGAGGCGGTCTGGTCT	w	34	20
GTGATGAGGCGGTCTGGTCTT	w	34	21
GTGATGAGGCGGTCTGGTCTTT	w	34	22
GTGATGAGGCGGTCTGGTCTTTC	w	34	23		3
GTGATGAGGCGGTCTGGTCTTTCG	w	34	24		3
GTGATGAGGCGGTCTGGTCTTTCGTG	w	34	26
TGATGAGGCGGTCTGGTCT	w	35	19
TGATGAGGCGGTCTGGTCTTT	w	35	21
GATGAGGCGGTCTGGTCTTT	w	36	20		1
TTTCGTGTGTTCTGCAGGTCGCCC	w	53	24		1
TTTCGTGTGTTCTGCAGGTCGCCCC	w	53	25		1
TTCGTGTGTTCTGCAGGTCGCCCCTG	w	54	26		1
TCGTGTGTTCTGCAGGTCGCCC	w	55	22		1
CGTGTGTTCTGCAGGTCGCCCCT	w	56	23		4
TGTGTTCTGCAGGTCGCC	w	58	18		4
TGTGTTCTGCAGGTCGCCC	w	58	19		4
TGTGTTCTGCAGGTCGCCCC	w	58	20		89
TGTGTTCTGCAGGTCGCCCCT	w	58	21		64
TGTGTTCTGCAGGTCGCCCCTG	w	58	22	21	55421
GTGTTCTGCAGGTCGCCCCTG	w	59	21		1
ACACGAAAGACCAGACCGCCT	c	60	21
TGTTCTGCAGGTCGCCCCTG	w	60	20		21
GTTCTGCAGGTCGCCCCTG	w	61	19		4
TTCTGCAGGTCGCCCCTG	w	62	18		10
AACACACGAAAGACCAGACCGCCT	c	63	24	6
GAACACACGAAAGACCAGACCGCCT	c	64	25	1

## Sheet: miR408 - wt
Supplementary Table S2. Small RNA library data for miRNA mutants
mir408
GGGAGTTCTGTGATTGGAGAGGAGAGGAGACAGGGATGAGGCAGAGCATGGGATGGGGCTATCAACAGATGTAGATTATTCCTTGCACAAGAGATGATGATGAGCTGTGAATGAGTTCTGAGAGATGGCTGGTGTTGTTGTTGCTCCCTCCCCTGCACTGCCTCTTCCCTGGCTCCCCTGCACACCTCTCTCTCTCTCTCTCTCTCTCTGTGT
Osa-miR408 = CTGCACTGCCTCTTCCCTGGC
Osa-miR408* = CAGGGATGAGGCAGAGCATG
Sequence	Strand	Coordinate	Length	wt_kit	mir408
Signature abundances normalized to (varies by library depth):				20M	20M
GAGTTCTGTGATTGGAGAGGAGAGGAGA	w	3	28
AGTTCTGTGATTGGAGAGGAGAGGAGA	w	4	27
GTTCTGTGATTGGAGAGGAGAGGAG	w	5	25
GTTCTGTGATTGGAGAGGAGAGGAGA	w	5	26
TTCTGTGATTGGAGAGGAGAGGAGA	w	6	25
TCTGTGATTGGAGAGGAGAGGAGA	w	7	24
CTGTGATTGGAGAGGAGAGGAGA	w	8	23
TGATTGGAGAGGAGAGGAGA	w	11	20
TGATTGGAGAGGAGAGGAGAC	w	11	21
ATTGGAGAGGAGAGGAGA	w	13	18
AGAGGAGAGGAGACAGGGATG	w	18	21
AGGAGAGGAGACAGGGATGAGG	w	20	22
GGAGAGGAGACAGGGATGAGG	w	21	21
AGAGGAGACAGGGATGAGGCA	w	23	21
AGGAGACAGGGATGAGGCAGAGC	w	25	23
AGGAGACAGGGATGAGGCAGAGCA	w	25	24
GGAGACAGGGATGAGGCAGAGCA	w	26	23
GGAGACAGGGATGAGGCAGAGCAT	w	26	24
GAGACAGGGATGAGGCAGAGC	w	27	21
GAGACAGGGATGAGGCAGAGCATG	w	27	24
GAGACAGGGATGAGGCAGAGCATGG	w	27	25
AGACAGGGATGAGGCAGAG	w	28	19
AGACAGGGATGAGGCAGAGC	w	28	20
AGACAGGGATGAGGCAGAGCA	w	28	21	4
AGACAGGGATGAGGCAGAGCATG	w	28	23
AGACAGGGATGAGGCAGAGCATGG	w	28	24	20	1
AGACAGGGATGAGGCAGAGCATGGG	w	28	25
AGACAGGGATGAGGCAGAGCATGGGA	w	28	26
GACAGGGATGAGGCAGAGC	w	29	19
GACAGGGATGAGGCAGAGCAT	w	29	21
GACAGGGATGAGGCAGAGCATG	w	29	22
GACAGGGATGAGGCAGAGCATGG	w	29	23
GACAGGGATGAGGCAGAGCATGGG	w	29	24
GACAGGGATGAGGCAGAGCATGGGA	w	29	25
ACAGGGATGAGGCAGAGC	w	30	18
ACAGGGATGAGGCAGAGCA	w	30	19	1
ACAGGGATGAGGCAGAGCAT	w	30	20
ACAGGGATGAGGCAGAGCATG	w	30	21
ACAGGGATGAGGCAGAGCATGG	w	30	22	3
ACAGGGATGAGGCAGAGCATGGG	w	30	23
CAGGGATGAGGCAGAGCA	w	31	18
CAGGGATGAGGCAGAGCAT	w	31	19
CAGGGATGAGGCAGAGCATG	w	31	20
CAGGGATGAGGCAGAGCATGG	w	31	21	3
CAGGGATGAGGCAGAGCATGGG	w	31	22
AGGGATGAGGCAGAGCATG	w	32	19
AGGGATGAGGCAGAGCATGG	w	32	20
AGGGATGAGGCAGAGCATGGG	w	32	21
AGGGATGAGGCAGAGCATGGGA	w	32	22
AGGGATGAGGCAGAGCATGGGAT	w	32	23
GGGATGAGGCAGAGCATGG	w	33	19
GATGAGGCAGAGCATGGGATG	w	35	21
ATGAGGCAGAGCATGGGATGGG	w	36	22
ATGAGGCAGAGCATGGGATGGGGC	w	36	24
TGAGGCAGAGCATGGGATGGG	w	37	21
GGCAGAGCATGGGATGGGGCT	w	40	21
GGCAGAGCATGGGATGGGGCTATC	w	40	24
GGCAGAGCATGGGATGGGGCTATCA	w	40	25
GGCAGAGCATGGGATGGGGCTATCAACA	w	40	28
AGAGCATGGGATGGGGCTATCAACA	w	43	25
CATGGGATGGGGCTATCAACAGATGTAGA	w	47	29
ATGGGGCTATCAACAGATGTAGATTATTC	w	53	29
CCCATCCCATGCTCTGCCTCA	c	57	21	1
TATCAACAGATGTAGATTATTCCTTGCAC	w	60	29
TCAACAGATGTAGATTATTCCTTGCACA	w	62	28
CAACAGATGTAGATTATTCCTTGCACAAGAGA	w	63	32	1
AGATGTAGATTATTCCTTGCACAAGAGATGAT	w	67	32	1
CACAAGAGATGATGATGAGCTGTGAAT	w	86	27
ACAAGAGATGATGATGAGCTGTGAAT	w	87	26
CAAGAGATGATGATGAGCTG	w	88	20
AAGAGATGATGATGAGCTGT	w	89	20
GATGATGAGCTGTGAATGAGTT	w	96	22
CTGTGAATGAGTTCTGAGAGATGGC	w	105	25
GAGATGGCTGGTGTTGTTGTTGCTCCC	w	122	27
GATGGCTGGTGTTGTTGTTGCTCCCT	w	124	26
TGGCTGGTGTTGTTGTTGCTCCCTCC	w	126	26
CTGGTGTTGTTGTTGCTCCCTCCC	w	129	24
GTTGCTCCCTCCCCTGCACTG	w	140	21
GTTGCTCCCTCCCCTGCACTGCCT	w	140	24
TTGCTCCCTCCCCTGCACTG	w	141	20
TTGCTCCCTCCCCTGCACTGC	w	141	21	4
TTGCTCCCTCCCCTGCACTGCC	w	141	22	4
TTGCTCCCTCCCCTGCACTGCCT	w	141	23
TTGCTCCCTCCCCTGCACTGCCTC	w	141	24
TGCTCCCTCCCCTGCACTGCC	w	142	21
CTCCCTCCCCTGCACTGCCT	w	144	20
CTCCCTCCCCTGCACTGCCTC	w	144	21	1
TCCCTCCCCTGCACTGCCTCT	w	145	21
CCCTCCCCTGCACTGCCTCTTCCCTGGC	w	146	28
CTCCCCTGCACTGCCTCTTCC	w	148	21
TCCCCTGCACTGCCTCTTCCC	w	149	21
CCCCTGCACTGCCTCTTCCCT	w	150	21	1
CCCTGCACTGCCTCTTCCCTG	w	151	21
CCCTGCACTGCCTCTTCCCTGG	w	151	22	1
CCTGCACTGCCTCTTCCC	w	152	18
CCTGCACTGCCTCTTCCCTG	w	152	20
CCTGCACTGCCTCTTCCCTGG	w	152	21	71	3
CCTGCACTGCCTCTTCCCTGGC	w	152	22	1
CCTGCACTGCCTCTTCCCTGGCT	w	152	23
CCTGCACTGCCTCTTCCCTGGCTC	w	152	24
CCTGCACTGCCTCTTCCCTGGCTCC	w	152	25	1
CTGCACTGCCTCTTCCCT	w	153	18	1
CTGCACTGCCTCTTCCCTG	w	153	19	1
CTGCACTGCCTCTTCCCTGG	w	153	20	65	1
CTGCACTGCCTCTTCCCTGGC	w	153	21	15231	208
CTGCACTGCCTCTTCCCTGGCT	w	153	22	68
CTGCACTGCCTCTTCCCTGGCTC	w	153	23	4
CTGCACTGCCTCTTCCCTGGCTCC	w	153	24	186	3
CTGCACTGCCTCTTCCCTGGCTCCC	w	153	25
TGCACTGCCTCTTCCCTG	w	154	18	6
TGCACTGCCTCTTCCCTGG	w	154	19	61	2
TGCACTGCCTCTTCCCTGGC	w	154	20	1209	27
TGCACTGCCTCTTCCCTGGCT	w	154	21	570	8
TGCACTGCCTCTTCCCTGGCTC	w	154	22	71	2
TGCACTGCCTCTTCCCTGGCTCC	w	154	23	27
TGCACTGCCTCTTCCCTGGCTCCC	w	154	24	3
TGCACTGCCTCTTCCCTGGCTCCCC	w	154	25
GCACTGCCTCTTCCCTGG	w	155	18
GCACTGCCTCTTCCCTGGC	w	155	19
GCACTGCCTCTTCCCTGGCT	w	155	20
GCACTGCCTCTTCCCTGGCTC	w	155	21
GCACTGCCTCTTCCCTGGCTCC	w	155	22
CACTGCCTCTTCCCTGGC	w	156	18
CACTGCCTCTTCCCTGGCTCC	w	156	21	14	1
CACTGCCTCTTCCCTGGCTCCC	w	156	22
CACTGCCTCTTCCCTGGCTCCCC	w	156	23
CACTGCCTCTTCCCTGGCTCCCCT	w	156	24
ACTGCCTCTTCCCTGGCTCCC	w	157	21		1
ACTGCCTCTTCCCTGGCTCCCC	w	157	22
TCTTCCCTGGCTCCCCTGCAC	w	163	21
TCTTCCCTGGCTCCCCTGCACA	w	163	22
TCTTCCCTGGCTCCCCTGCACAC	w	163	23	1
TCTTCCCTGGCTCCCCTGCACACC	w	163	24
TCTTCCCTGGCTCCCCTGCACACCT	w	163	25
CTCTCTCTCTCTCTCTCTCT	w	186	20		1
CTCTCTCTCTCTCTCTCTCT	w	188	20		1
CTCTCTCTCTCTCTCTCTCT	w	190	20		1
GAGAGAGAGAGAGAGAGAGAGA	c	208	22	1

## Sheet: miR408 - mutant
Supplementary Table S2. Small RNA library data for miRNA mutants
mir408
GGGAGTTCTGTGATTGGAGAGGAGAGGAGACAGGGATGAGGCAGAGCATGGGATGGGGCTATCAACAGATGTAGATTATTCCTTGCACAAGAGATGATGATGAGCTGTGAATGAGTTCTGAGAGATGGCTGGTGTTGTTGTTGCTCCCTCCCCTGCACacTGCCTCTTCCCTGGCTCCCCTGCACACCTCTCTCTCTCTCTCTCTCTCTCTGTGT
Osa-miR408 = CTGCACacTGCCTCTTCCCTGGC
Osa-miR408* = CAGGGATGAGGCAGAGCATG
Sequence	Strand	Coordinate	Length	wt_kit	mir408
Signature abundances normalized to (varies by library depth):				20M	20M
GAGTTCTGTGATTGGAGAGGAGAGGAGA	w	3	28
AGTTCTGTGATTGGAGAGGAGAGGAGA	w	4	27
GTTCTGTGATTGGAGAGGAGAGGAG	w	5	25
GTTCTGTGATTGGAGAGGAGAGGAGA	w	5	26
TTCTGTGATTGGAGAGGAGAGGAGA	w	6	25
TCTGTGATTGGAGAGGAGAGGAGA	w	7	24
CTGTGATTGGAGAGGAGAGGAGA	w	8	23
TGATTGGAGAGGAGAGGAGA	w	11	20
TGATTGGAGAGGAGAGGAGAC	w	11	21
ATTGGAGAGGAGAGGAGA	w	13	18
AGAGGAGAGGAGACAGGGATG	w	18	21
AGGAGAGGAGACAGGGATGAGG	w	20	22
GGAGAGGAGACAGGGATGAGG	w	21	21
AGAGGAGACAGGGATGAGGCA	w	23	21
AGGAGACAGGGATGAGGCAGAGC	w	25	23
AGGAGACAGGGATGAGGCAGAGCA	w	25	24
GGAGACAGGGATGAGGCAGAGCA	w	26	23
GGAGACAGGGATGAGGCAGAGCAT	w	26	24
GAGACAGGGATGAGGCAGAGC	w	27	21
GAGACAGGGATGAGGCAGAGCATG	w	27	24
GAGACAGGGATGAGGCAGAGCATGG	w	27	25
AGACAGGGATGAGGCAGAG	w	28	19
AGACAGGGATGAGGCAGAGC	w	28	20
AGACAGGGATGAGGCAGAGCA	w	28	21	4
AGACAGGGATGAGGCAGAGCATG	w	28	23
AGACAGGGATGAGGCAGAGCATGG	w	28	24	20	1
AGACAGGGATGAGGCAGAGCATGGG	w	28	25
AGACAGGGATGAGGCAGAGCATGGGA	w	28	26
GACAGGGATGAGGCAGAGC	w	29	19
GACAGGGATGAGGCAGAGCAT	w	29	21
GACAGGGATGAGGCAGAGCATG	w	29	22
GACAGGGATGAGGCAGAGCATGG	w	29	23
GACAGGGATGAGGCAGAGCATGGG	w	29	24
GACAGGGATGAGGCAGAGCATGGGA	w	29	25
ACAGGGATGAGGCAGAGC	w	30	18
ACAGGGATGAGGCAGAGCA	w	30	19	1
ACAGGGATGAGGCAGAGCAT	w	30	20
ACAGGGATGAGGCAGAGCATG	w	30	21
ACAGGGATGAGGCAGAGCATGG	w	30	22	3
ACAGGGATGAGGCAGAGCATGGG	w	30	23
CAGGGATGAGGCAGAGCA	w	31	18
CAGGGATGAGGCAGAGCAT	w	31	19
CAGGGATGAGGCAGAGCATG	w	31	20
CAGGGATGAGGCAGAGCATGG	w	31	21	3
CAGGGATGAGGCAGAGCATGGG	w	31	22
AGGGATGAGGCAGAGCATG	w	32	19
AGGGATGAGGCAGAGCATGG	w	32	20
AGGGATGAGGCAGAGCATGGG	w	32	21
AGGGATGAGGCAGAGCATGGGA	w	32	22
AGGGATGAGGCAGAGCATGGGAT	w	32	23
GGGATGAGGCAGAGCATGG	w	33	19
GATGAGGCAGAGCATGGGATG	w	35	21
ATGAGGCAGAGCATGGGATGGG	w	36	22
ATGAGGCAGAGCATGGGATGGGGC	w	36	24
TGAGGCAGAGCATGGGATGGG	w	37	21
GGCAGAGCATGGGATGGGGCT	w	40	21
GGCAGAGCATGGGATGGGGCTATC	w	40	24
GGCAGAGCATGGGATGGGGCTATCA	w	40	25
GGCAGAGCATGGGATGGGGCTATCAACA	w	40	28
AGAGCATGGGATGGGGCTATCAACA	w	43	25
CATGGGATGGGGCTATCAACAGATGTAGA	w	47	29
ATGGGGCTATCAACAGATGTAGATTATTC	w	53	29
CCCATCCCATGCTCTGCCTCA	c	57	21	1
TATCAACAGATGTAGATTATTCCTTGCAC	w	60	29
TCAACAGATGTAGATTATTCCTTGCACA	w	62	28
CAACAGATGTAGATTATTCCTTGCACAAGAGA	w	63	32	1
AGATGTAGATTATTCCTTGCACAAGAGATGAT	w	67	32	1
CACAAGAGATGATGATGAGCTGTGAAT	w	86	27
ACAAGAGATGATGATGAGCTGTGAAT	w	87	26
CAAGAGATGATGATGAGCTG	w	88	20
AAGAGATGATGATGAGCTGT	w	89	20
GATGATGAGCTGTGAATGAGTT	w	96	22
CTGTGAATGAGTTCTGAGAGATGGC	w	105	25
GAGATGGCTGGTGTTGTTGTTGCTCCC	w	122	27
GATGGCTGGTGTTGTTGTTGCTCCCT	w	124	26
TGGCTGGTGTTGTTGTTGCTCCCTCC	w	126	26
CTGGTGTTGTTGTTGCTCCCTCCC	w	129	24
ACACTGCCTCTTCCCTGGCTCC	w	157	22
CACTGCCTCTTCCCTGGC	w	158	18
CACTGCCTCTTCCCTGGCTCC	w	158	21	14	1
CACTGCCTCTTCCCTGGCTCCC	w	158	22
CACTGCCTCTTCCCTGGCTCCCC	w	158	23
CACTGCCTCTTCCCTGGCTCCCCT	w	158	24
ACTGCCTCTTCCCTGGCTCCC	w	159	21		1
ACTGCCTCTTCCCTGGCTCCCC	w	159	22
TCTTCCCTGGCTCCCCTGCAC	w	165	21
TCTTCCCTGGCTCCCCTGCACA	w	165	22
TCTTCCCTGGCTCCCCTGCACAC	w	165	23	1
TCTTCCCTGGCTCCCCTGCACACC	w	165	24
TCTTCCCTGGCTCCCCTGCACACCT	w	165	25
CTCTCTCTCTCTCTCTCTCT	w	188	20		1
CTCTCTCTCTCTCTCTCTCT	w	190	20		1
CTCTCTCTCTCTCTCTCTCT	w	192	20		1
GAGAGAGAGAGAGAGAGAGAGA	c	210	22	1

## Sheet: miR390 - wt
Supplementary Table S2. Small RNA library data for miRNA mutants
miR390 - wt
TCTCATGGCCTTTGTTTCTTCTTCTTCTTCTTCATCCACCTCTTGTCGAGGGAAGTGAGGACTCTTTTAGGCGTTCAAAGGGAGAGATGTTTTGAGGAAGGGTATGGAACAATCCTTGAAGCTCAGGAGGGATAGCGCCTCGAAATCAAACTAGGCGCTATCTATCCTGAGCTCCATGGTTTGTTCTTACC
miR390 = AAGCUCAGGAGGGAUAGCGCC
miR390* = CGCUAUCUAUCCUGAGCUCC
Sequence	Strand	Coordinate	Length	mir390*kit_1	mir390*kit_2	mir390_1	mir390_2
Signature abundances normalized to (varies by library depth):				20M	20M	20M	20M
TTGAAGCTCAGGAGGGATAGC	w	116	21	1
AAGCTCAGGAGGGATAGC	w	119	18	1	4
AAGCTCAGGAGGGATAGCG	w	119	19		2
AAGCTCAGGAGGGATAGCGC	w	119	20	6	8
AAGCTCAGGAGGGATAGCGCC	w	119	21	4592	4580	12	1
AAGCTCAGGAGGGATAGCGCCT	w	119	22	89	75
AAGCTCAGGAGGGATAGCGCCTC	w	119	23	9	7
AAGCTCAGGAGGGATAGCGCCTCG	w	119	24	12	16
AAGCTCAGGAGGGATAGCGCCTCGA	w	119	25	2	1
AAGCTCAGGAGGGATAGCGCCTCGAAA	w	119	27	1
AGCTCAGGAGGGATAGCGC	w	120	19		1
AGCTCAGGAGGGATAGCGCC	w	120	20	88	67
AGCTCAGGAGGGATAGCGCCT	w	120	21	226	211
AGCTCAGGAGGGATAGCGCCTC	w	120	22		2
GCTCAGGAGGGATAGCGCC	w	121	19	1	1
GCTCAGGAGGGATAGCGCCT	w	121	20	2
CTCAGGAGGGATAGCGCC	w	122	18	1
CTCAGGAGGGATAGCGCCT	w	122	19	1	3
CTCAGGAGGGATAGCGCCTCG	w	122	21		1
GATAGCGCCTCGAAATCAAACTAG	w	131	24			1
GCGCTATCCCTCCTGAGCTTC	c	138	21	1
CTCGAAATCAAACTAGGCGC	w	139	20		1
TCGAAATCAAACTAGGCG	w	140	18				1
TCGAAATCAAACTAGGCGCT	w	140	20	1		1
CGAAATCAAACTAGGCGC	w	141	18				1
TCAAACTAGGCGCTATCTATCCTGAGC	w	146	27				1
TCAAACTAGGCGCTATCTATCCTGAGCT	w	146	28			1	1
TCAAACTAGGCGCTATCTATCCTGAGCTC	w	146	29				1
CAAACTAGGCGCTATCTATC	w	147	20	1
CAAACTAGGCGCTATCTATCCTGAGCT	w	147	27	1
CAAACTAGGCGCTATCTATCCTGAGCTC	w	147	28			2
CAAACTAGGCGCTATCTATCCTGAGCTCC	w	147	29			4
AAACTAGGCGCTATCTATCCTGAGCTC	w	148	27			2	1
AAACTAGGCGCTATCTATCCTGAGCTCC	w	148	28		1	5	5
AACTAGGCGCTATCTATCCTGAGC	w	149	24				1
AACTAGGCGCTATCTATCCTGAGCT	w	149	25			1	1
AACTAGGCGCTATCTATCCTGAGCTC	w	149	26	2		2	8
AACTAGGCGCTATCTATCCTGAGCTCC	w	149	27		1	2	4
ACTAGGCGCTATCTATCCTGAGC	w	150	23			1
ACTAGGCGCTATCTATCCTGAGCT	w	150	24			2	8
ACTAGGCGCTATCTATCCTGAGCTC	w	150	25	2	2	6	7
ACTAGGCGCTATCTATCCTGAGCTCC	w	150	26	6	7	9	12
CTAGGCGCTATCTATCCTGAGC	w	151	22			1	3
CTAGGCGCTATCTATCCTGAGCT	w	151	23	4	1	12	17
CTAGGCGCTATCTATCCTGAGCTC	w	151	24		1	6	10
CTAGGCGCTATCTATCCTGAGCTCC	w	151	25	14	10	30	23
TAGGCGCTATCTATCCTG	w	152	18		1
TAGGCGCTATCTATCCTGA	w	152	19	2	3	2	1
TAGGCGCTATCTATCCTGAG	w	152	20	2		2	1
TAGGCGCTATCTATCCTGAGC	w	152	21	38	32	31	39
TAGGCGCTATCTATCCTGAGCT	w	152	22	65	74	96	99
TAGGCGCTATCTATCCTGAGCTC	w	152	23	5	7	22	23
TAGGCGCTATCTATCCTGAGCTCC	w	152	24	127	135	215	255
TAGGCGCTATCTATCCTGAGCTCCA	w	152	25	1		1	4
TAGTTTGATTTCGAGGCGCT	c	153	20		1
AGGCGCTATCTATCCTGAG	w	153	19	1
AGGCGCTATCTATCCTGAGC	w	153	20	9	6		3
AGGCGCTATCTATCCTGAGCT	w	153	21	14	16	4	5
AGGCGCTATCTATCCTGAGCTC	w	153	22	27	20	17	20
AGGCGCTATCTATCCTGAGCTCC	w	153	23	633	578	181	174
AGGCGCTATCTATCCTGAGCTCCA	w	153	24	13	12
GGCGCTATCTATCCTGAGC	w	154	19			1	1
GGCGCTATCTATCCTGAGCT	w	154	20	1		6	1
GGCGCTATCTATCCTGAGCTC	w	154	21	60	47	184	189
GGCGCTATCTATCCTGAGCTCC	w	154	22	68	50	97	111
GGCGCTATCTATCCTGAGCTCCA	w	154	23			1
GCGCTATCTATCCTGAGCT	w	155	19	3	1	1	10
GCGCTATCTATCCTGAGCTC	w	155	20	21	25	63	53
GCGCTATCTATCCTGAGCTCC	w	155	21	112	99	149	151
GCGCTATCTATCCTGAGCTCCA	w	155	22	15	3	17	14
CGCTATCTATCCTGAGCT	w	156	18	3	3
CGCTATCTATCCTGAGCTC	w	156	19	67	108		3
CGCTATCTATCCTGAGCTCC	w	156	20	531	466	2	3
CGCTATCTATCCTGAGCTCCA	w	156	21	127	139
CGCTATCTATCCTGAGCTCCAT	w	156	22	1
GCTATCTATCCTGAGCTC	w	157	18		3
GCTATCTATCCTGAGCTCC	w	157	19	3	7
GCTATCTATCCTGAGCTCCA	w	157	20	1	1
CTATCTATCCTGAGCTCC	w	158	18	2
CTGAGCTCCATGGTTTGTTCT	w	167	21		1
GCTCAGGATAGATAGCGCCT	c	172	20	1
GCTCAGGATAGATAGCGCCTA	c	172	21	1
AGCTCAGGATAGATAGCGCC	c	173	20	1
AGCTCAGGATAGATAGCGCCT	c	173	21	39	31
AGCTCAGGATAGATAGCGCCTAG	c	173	23		1
GGAGCTCAGGATAGATAGCGCCT	c	175	23			1

## Sheet: miR390 - mutant
Supplementary Table S2. Small RNA library data for miRNA mutants
miR390 - mutant
TCTCATGGCCTTTGTTTCTTCTTCTTCTTCTTCATCCACCTCTTGTCGAGGGAAGTGAGGACTCTTTTAGGCGTTCAAAGGGAGAGATGTTTTGAGGAAGGGTATGGAACAATCCTTGAAGCTCAGGAGATAGCGCCTCGAAATCAAACTAGGCGCTATCTATCCTGAGCTCCATGGTTTGTTCTTACC
miR390 = AAGCUCAGGAGAUAGCGCC
miR390* = CGCUAUCUAUCCUGAGCUCC
Sequence	Strand	Coordinate	Length	mir390*kit_1	mir390*kit_2	mir390	mir390
Signature abundances normalized to (varies by library depth):				20M	20M	20M	20M
TCCTTGAAGCTCAGGAGATAGCGC	w	113	24				1
TCCTTGAAGCTCAGGAGATAGCGCC	w	113	25		2		1
CTTGAAGCTCAGGAGATAGCGCC	w	115	23				1
CTTGAAGCTCAGGAGATAGCGCCT	w	115	24		1
TTGAAGCTCAGGAGATAGCGCCT	w	116	23				1
TGAAGCTCAGGAGATAGCGCC	w	117	21			6	7
TGAAGCTCAGGAGATAGCGCCT	w	117	22			1
AAGCTCAGGAGATAGCGC	w	119	18			1	1
AAGCTCAGGAGATAGCGCC	w	119	19	4	3	16	17
AAGCTCAGGAGATAGCGCCT	w	119	20	517	453	911	1001
AAGCTCAGGAGATAGCGCCTC	w	119	21	300	307	728	768
AAGCTCAGGAGATAGCGCCTCG	w	119	22	13	14	43	47
AAGCTCAGGAGATAGCGCCTCGA	w	119	23	1	2	6	5
AAGCTCAGGAGATAGCGCCTCGAA	w	119	24			4	1
AAGCTCAGGAGATAGCGCCTCGAAA	w	119	25		1	12	8
AAGCTCAGGAGATAGCGCCTCGAAAT	w	119	26	1		1	1
AAGCTCAGGAGATAGCGCCTCGAAATC	w	119	27				3
AGCTCAGGAGATAGCGCC	w	120	18	1		1
AGCTCAGGAGATAGCGCCT	w	120	19	3	12	19	30
AGCTCAGGAGATAGCGCCTC	w	120	20	30	42	112	107
AGCTCAGGAGATAGCGCCTCG	w	120	21			4	4
AGCTCAGGAGATAGCGCCTCGA	w	120	22				1
AGCTCAGGAGATAGCGCCTCGAAA	w	120	24		2	1
GCTCAGGAGATAGCGCCTC	w	121	19	1		1	16
TCAGGAGATAGCGCCTCG	w	123	18	1
GATAGCGCCTCGAAATCAAACTAG	w	129	24			1
CGCTATCTCCTGAGCTTCAAG	c	135	21	1
CTCGAAATCAAACTAGGCGC	w	137	20		1
TCGAAATCAAACTAGGCG	w	138	18				1
TCGAAATCAAACTAGGCGCT	w	138	20	1		1
CGAAATCAAACTAGGCGC	w	139	18				1
TCAAACTAGGCGCTATCTATCCTGAGC	w	144	27				1
TCAAACTAGGCGCTATCTATCCTGAGCT	w	144	28			1	1
TCAAACTAGGCGCTATCTATCCTGAGCTC	w	144	29				1
CAAACTAGGCGCTATCTATC	w	145	20	1
CAAACTAGGCGCTATCTATCCTGAGCT	w	145	27	1
CAAACTAGGCGCTATCTATCCTGAGCTC	w	145	28			2
CAAACTAGGCGCTATCTATCCTGAGCTCC	w	145	29			4
AAACTAGGCGCTATCTATCCTGAGCTC	w	146	27			2	1
AAACTAGGCGCTATCTATCCTGAGCTCC	w	146	28		1	5	5
AACTAGGCGCTATCTATCCTGAGC	w	147	24				1
AACTAGGCGCTATCTATCCTGAGCT	w	147	25			1	1
AACTAGGCGCTATCTATCCTGAGCTC	w	147	26	2		2	8
AACTAGGCGCTATCTATCCTGAGCTCC	w	147	27		1	2	4
ACTAGGCGCTATCTATCCTGAGC	w	148	23			1
ACTAGGCGCTATCTATCCTGAGCT	w	148	24			2	8
ACTAGGCGCTATCTATCCTGAGCTC	w	148	25	2	2	6	7
ACTAGGCGCTATCTATCCTGAGCTCC	w	148	26	6	7	9	12
CTAGGCGCTATCTATCCTGAGC	w	149	22			1	3
CTAGGCGCTATCTATCCTGAGCT	w	149	23	4	1	12	17
CTAGGCGCTATCTATCCTGAGCTC	w	149	24		1	6	10
CTAGGCGCTATCTATCCTGAGCTCC	w	149	25	14	10	30	23
TAGGCGCTATCTATCCTG	w	150	18		1
TAGGCGCTATCTATCCTGA	w	150	19	2	3	2	1
TAGGCGCTATCTATCCTGAG	w	150	20	2		2	1
TAGGCGCTATCTATCCTGAGC	w	150	21	38	32	31	39
TAGGCGCTATCTATCCTGAGCT	w	150	22	65	74	96	99
TAGGCGCTATCTATCCTGAGCTC	w	150	23	5	7	22	23
TAGGCGCTATCTATCCTGAGCTCC	w	150	24	127	135	215	255
TAGGCGCTATCTATCCTGAGCTCCA	w	150	25	1		1	4
TAGTTTGATTTCGAGGCGCT	c	151	20		1
AGGCGCTATCTATCCTGAG	w	151	19	1
AGGCGCTATCTATCCTGAGC	w	151	20	9	6		3
AGGCGCTATCTATCCTGAGCT	w	151	21	14	16	4	5
AGGCGCTATCTATCCTGAGCTC	w	151	22	27	20	17	20
AGGCGCTATCTATCCTGAGCTCC	w	151	23	633	578	181	174
AGGCGCTATCTATCCTGAGCTCCA	w	151	24	13	12
GGCGCTATCTATCCTGAGC	w	152	19			1	1
GGCGCTATCTATCCTGAGCT	w	152	20	1		6	1
GGCGCTATCTATCCTGAGCTC	w	152	21	60	47	184	189
GGCGCTATCTATCCTGAGCTCC	w	152	22	68	50	97	111
GGCGCTATCTATCCTGAGCTCCA	w	152	23			1
GCGCTATCTATCCTGAGCT	w	153	19	3	1	1	10
GCGCTATCTATCCTGAGCTC	w	153	20	21	25	63	53
GCGCTATCTATCCTGAGCTCC	w	153	21	112	99	149	151
GCGCTATCTATCCTGAGCTCCA	w	153	22	15	3	17	14
CGCTATCTATCCTGAGCT	w	154	18	3	3
CGCTATCTATCCTGAGCTC	w	154	19	67	108		3
CGCTATCTATCCTGAGCTCC	w	154	20	531	466	2	3
CGCTATCTATCCTGAGCTCCA	w	154	21	127	139
CGCTATCTATCCTGAGCTCCAT	w	154	22	1
GCTATCTATCCTGAGCTC	w	155	18		3
GCTATCTATCCTGAGCTCC	w	155	19	3	7
GCTATCTATCCTGAGCTCCA	w	155	20	1	1
CTATCTATCCTGAGCTCC	w	156	18	2
CTGAGCTCCATGGTTTGTTCT	w	165	21		1
GCTCAGGATAGATAGCGCCT	c	170	20	1
GCTCAGGATAGATAGCGCCTA	c	170	21	1
AGCTCAGGATAGATAGCGCC	c	171	20	1
AGCTCAGGATAGATAGCGCCT	c	171	21	39	31
AGCTCAGGATAGATAGCGCCTAG	c	171	23		1
GGAGCTCAGGATAGATAGCGCCT	c	173	23			1
